# Supplementary material for: Engineering the Electronic Structure towards Visible Lights Photocatalysis of CaTiO3 Perovskites by Cation (La/Ce)-Anion (N/S) Co-Doping: A First-Principles Study
Source: Molecules. 2023 Oct 17;28(20):7134. doi: 10.3390/molecules28207134 (PMC10608951; doi:10.3390/molecules28207134)
Supplement: Supplementary file 1 [file molecules-28-07134-s001.zip]

Archive with 1 entries (1 files):
- molecules-2651789-supplementary.pdf
